# Supplementary material for: Generation of a malaria negative Ugandan birth weight standard for the diagnosis of small for gestational age
Source: PLoS One. 2020 Oct 2;15(10):e0240157. doi: 10.1371/journal.pone.0240157 (PMC7531849; doi:10.1371/journal.pone.0240157)
Supplement: S1 Dataset — (XLSX) [file pone.0240157.s002.xlsx]

## Sheet: BC1
ageenroll	enrollgestage	gravidcat	anyHPfinal	birthweight	GAdelivery	gender
19.9014	15.4286	1	Negative	2690	41.1429	Female
24.2301	14.2857	2	Negative	1850	40.2857	Female
24.0438	14.7143	2	Negative	3220	39.7143	Male
16.0384	18.4286	1	Negative	2980	38.5714	Male
17.6356	13	1	Negative	3020	40.1429	Male
17.6986	15.1429	1	Negative	2670	38.5714	Female
26.0712	12.5714	1	Negative	2980	39	Female
20.0932	14.8571	1	Negative	3050	38.8571	Male
16.2986	15.1429	1	Negative	3010	38.4286	Female
22.3863	19.2857	1	Negative	3200	41.4286	Male
20.8795	15.4286	1	Negative	2680	39.4286	Female
17.9836	13.4286	1	Negative	2950	40.1429	Female
16.6301	15.4286	1	Negative	2160	33.4286	Male
19.926	14.7143	1	Negative	2800	40.5714	Male
20.4795	17.5714	1	Negative	1600	34.1429	Female
17.6384	13.7143	1	Negative	3260	42	Female
18.1562	15.5714	1	Negative	3140	41.2857	Male
27.6137	16.4286	>=3	Negative	3200	41	Female
27.4438	19.4286	>=3	Negative	2800	40.5714	Male
19.2	17.5714	1	Negative	3000	40	Female
21.1425	15.1429	2	Negative	1710	32	Male
18.2986	12	1	Negative	2730	38.1429	Female
17.1616	17.5714	1	Positive	3090	39	Female
22.1096	18.5714	>=3	Negative	2500	39	Female
18.137	13.8571	1	Positive	2890	41	Male
19.3562	14	1	Negative	3080	41	Male
17.0356	18.4286	1	Positive	2970	38.2857	Male
26.6219	20	>=3	Negative	2680	40.5714	Male
25.0329	17.4286	1	Positive	3140	39.1429	Male
17.0904	14.5714	1	Positive	2870	38.8571	Male
18.7781	14.2857	1	Negative	3000	41.7143	Male
20.5479	18.7143	1	Positive	3120	40.8571	Male
19.0658	12.8571	1	Positive	2180	40	Female
19.9041	15.8571	1	Negative	3000	41.2857	Male
17.3342	18.8571	1	Positive	2140	35.7143	Female
32.6274	16.7143	>=3	Negative	3640	38.1429	Female
20.8493	15.1429	1	Positive	2700	39.7143	Male
19.5507	16.5714	1	Positive	3080	42.1429	Female
17.0712	16.7143	1	Positive	2710	38.7143	Male
18.0603	19	1	Negative	1430	31.5714	Male
24.7699	12.7143	2	Negative	2780	39	Male
21.9479	16.5714	2	Negative	3230	39	Male
18.5452	14.7143	1	Negative	2601	38	Female
22.1151	19.8571	>=3	Negative	3650	40.5714	Male
16.189	15.4286	1	Positive	2500	35.1429	Female
17.9397	17.1429	1	Positive	2600	38.8571	Female
17.3151	19.8571	1	Positive	2750	39	Male
18.0795	15.2857	1	Positive	2450	38	Female
19.2904	19.8571	1	Positive	2210	36.2857	Male
16.0904	17.2857	1	Positive	2530	38.8571	Female
18.4	17.1429	1	Positive	2700	37.2857	Male
18.0986	19	1	Positive	3160	39.5714	Female
19.4274	18.4286	1	Positive	2210	33	Male
16.9589	18	1	Positive	3210	39.1429	Male
22.6164	15	1	Positive	3730	37.8571	Male
18.2795	14.7143	1	Positive	3420	40	Male
19.0247	16.1429	1	Negative	2832	37.8571	Female
17.0192	19.5714	1	Positive	3040	38.8571	Male
18.4932	18.5714	1	Positive	2950	40.4286	Female
18.7123	17.4286	1	Positive	2700	40.5714	Male
21.4301	14.7143	1	Negative	3010	39.2857	Male
16.063	18.2857	1	Positive	2710	40.1429	Female
18.8219	14.1429	1	Positive	3410	39.5714	Male
19.0082	16.5714	1	Positive	3710	40.8571	Male
21.3507	14.8571	1	Negative	2900	41	Female
19.6603	13.8571	1	Positive	2240	39.2857	Male
19.1205	13.5714	1	Positive	2980	39.8571	Female
17.1479	17.5714	1	Positive	2530	38.8571	Female
17.1507	15	1	Positive	3220	39.1429	Female
20.0904	13.1429	1	Positive	3240	38.8571	Female
19.4493	18.5714	1	Positive	3270	41.2857	Female
16.2274	17.8571	1	Positive	2650	36.1429	Female
17.8493	17.8571	1	Positive	2530	37.8571	Female
19.0411	15.5714	1	Positive	2650	39	Female
20.2466	16	2	Negative	3060	38.1429	Female
20.1753	20	1	Positive	2800	39	Female
28.0575	13.5714	>=3	Negative	3029	39	Male
22.1534	13.8571	>=3	Negative	3600	40.2857	Male
18.0767	14	1	Positive	3140	39.4286	Female
31.0795	13.1429	>=3	Negative	3420	39	Male
18.3945	14.4286	1	Positive	2730	40.1429	Female
16.937	13.5714	1	Positive	2500	37.8571	Male
24.1753	18.2857	>=3	Negative	3210	40.4286	Female
18.2521	14.7143	1	Positive	3100	41.1429	Female
22.937	18.5714	2	Negative	3360	39.7143	Female
17.4849	14	1	Positive	3100	38.5714	Female
18.063	13.5714	1	Positive	2900	41.4286	Female
18.4932	13.8571	1	Positive	3020	40.2857	Female
18.5452	15.1429	1	Positive	3670	41.1429	Female
18.0274	15.8571	1	Positive	2780	39.4286	Male
21.5479	12	1	Positive	2900	38.2857	Female
17.989	17.7143	1	Positive	2480	39	Male
16.6466	12.8571	1	Positive	2130	39.8571	Female
19.1041	18.2857	1	Positive	2930	39.4286	Male
17.9178	19.2857	1	Positive	1490	31.7143	Female
17.1123	12.1429	1	Positive	2590	37.8571	Male
16.1562	16	1	Positive	2610	39	Male
18.4877	15.2857	1	Positive	2650	39.5714	Female
31.211	14.5714	1	Positive	2350	35.2857	Female
17.263	14.4286	1	Positive	3100	39.8571	Male
18.7589	13.4286	1	Positive	2960	38.8571	Female
17.2986	14	1	Positive	1240	29.5714	Female
18.8411	17	1	Positive	2570	40.2857	Female
16.3918	19.2857	1	Positive	3250	41	Male
18.9973	14	1	Positive	3320	41.7143	Male
18.1069	16.1429	1	Positive	2410	35.4286	Male
20.0658	12	>=3	Negative	2420	38	Female
26.2685	15.4286	>=3	Negative	2650	40.5714	Female
18.2	13.2857	1	Positive	2960	40.2857	Male
17.6027	18.1429	1	Positive	3850	39.4286	Male
19.4301	16.7143	2	Negative	3000	40.5714	Female
22.2192	15	2	Negative	2620	41.1429	Female
18.9507	13.8571	2	Negative	3100	40.1429	Female
25.3452	13.4286	2	Negative	3780	41	Female
31.2137	12.1429	2	Negative	2930	38.5714	Female
21.3616	14.8571	2	Negative	2870	39.8571	Female
20.9836	13.4286	>=3	Negative	2830	38.4286	Male
22.6548	16.7143	2	Negative	3390	38.7143	Female
24.6548	15.8571	1	Negative	3150	38.2857	Male
24.1151	17.4286	2	Negative	2650	40	Male
17.9151	17.1429	2	Negative	2900	38.7143	Female
28.2384	13.2857	>=3	Negative	3080	40.5714	Female
23.063	17.7143	2	Negative	3510	41	Male
23.9397	15.4286	>=3	Negative	3120	39.8571	Male
22.3534	13.7143	2	Negative	3300	39.4286	Male
20.4164	14.7143	2	Negative	3020	40.4286	Male
25.3507	13.4286	2	Negative	3020	41	Male
18.0932	14.7143	2	Negative	3110	38.8571	Female
19.9507	14.8571	2	Negative	3150	37.8571	Male
18.8575	15.7143	1	Negative	2880	38.2857	Female
29.926	15	2	Negative	2930	40	Female
21.7863	17.5714	2	Negative	2440	35.7143	Male
20.0329	17.7143	2	Negative	2800	39.8571	Male
22.0356	14.1429	2	Negative	3120	39.7143	Female
19.1342	13.4286	2	Negative	2300	39.7143	Female
20.6055	19.2857	2	Negative	3000	41	Male
25.1397	13.4286	2	Negative	3380	40.2857	Female
23.2603	12.7143	2	Negative	3230	39.5714	Female
19.7781	15.1429	>=3	Negative	3120	39.2857	Female
22.7534	14	2	Negative	3300	41.1429	Male
19.5671	15.8571	2	Negative	2720	39.5714	Male
21.926	12.7143	2	Negative	2700	39.5714	Female
17.8521	15.1429	2	Negative	2770	41.1429	Male
21.7014	13.8571	2	Negative	3080	40.1429	Female
22.3589	15.8571	2	Negative	3150	39.8571	Male
17.5781	14.4286	1	Negative	2670	37.1429	Male
19.8603	13.1429	2	Negative	2780	38.7143	Female
21.1726	14.1429	2	Negative	3280	39.8571	Female
19.8493	16	2	Negative	2880	37.7143	Female
21.8986	15	2	Negative	2970	39.4286	Female
17.6493	15.4286	1	Negative	2817	40.8571	Female
23.5918	13.4286	2	Negative	2890	39.7143	Male
23.4329	12.7143	2	Negative	3400	38.8571	Male
24.7918	13.7143	2	Negative	3400	41.1429	Female
24.074	12.7143	2	Negative	2660	41	Female
34.2329	14.8571	>=3	Negative	3190	41.4286	Male
24.2685	14.4286	2	Negative	3830	39.1429	Male
22.6137	15.1429	2	Negative	3200	40.4286	Female
18.4548	14.4286	2	Negative	3060	38.8571	Female
24.7014	14.4286	2	Negative	2800	39	Female
25.2904	13.4286	>=3	Negative	2680	39.8571	Male
20.0932	15.4286	2	Negative	3600	39.2857	Female
24.663	15.4286	2	Negative	2450	40.4286	Female
21.1945	13.2857	2	Negative	2810	40	Female
25.7973	14	2	Negative	3170	39.2857	Male
18.2082	14.4286	2	Negative	2900	40.2857	Female
20.1178	18.5714	2	Negative	2720	40.8571	Male
23.8219	17.4286	2	Negative	3100	41.2857	Female
21.0164	12.8571	2	Negative	3790	40.7143	Male
20.4	13	2	Negative	2970	39	Female
18.8795	15.8571	2	Negative	3000	39.7143	Female
27.8795	18	2	Positive	3480	39.4286	Male
19.0959	16	2	Positive	3210	40.4286	Female
19.0849	13.8571	2	Positive	2570	37.5714	Female
24.2849	17.4286	2	Negative	3180	40.1429	Male
29.9753	14.2857	>=3	Negative	3270	40.8571	Male
21.6548	17.8571	2	Positive	3800	37.5714	Male
21.9836	14.8571	>=3	Negative	3000	40.2857	Male
23.2932	16.4286	>=3	Negative	3500	40.4286	Female
23.0466	18.8571	2	Positive	2980	38.5714	Male
19.2164	19.1429	2	Positive	2910	40	Male
24.7041	13.1429	>=3	Negative	2800	38.2857	Male
19.4767	18.1429	2	Positive	2640	38	Female
20.2137	14.1429	2	Positive	2880	40.4286	Female
20.7479	12.2857	>=3	Negative	3330	41.1429	Male
23.1315	16.4286	2	Positive	3160	39	Male
18.3726	15.1429	2	Positive	2800	36.7143	Male
21.2411	14.8571	2	Positive	3310	41.1429	Female
22.1726	13.2857	2	Positive	2640	39.5714	Female
21.2877	13.4286	2	Positive	3500	37.8571	Female
18.4274	14.4286	2	Positive	3370	41	Female
23.9726	15.8571	2	Positive	2800	41	Male
20.1123	18.4286	2	Positive	2780	38.4286	Male
20.2164	17.4286	2	Positive	2920	41.2857	Female
20.0685	15.1429	2	Positive	3520	41	Female
26.6575	17.2857	2	Positive	3380	41	Female
20.863	14.5714	2	Positive	4100	39.2857	Male
24.8658	12.8571	2	Positive	2750	37.5714	Female
22.1836	17.5714	>=3	Negative	3000	39.7143	Female
27.1945	16.7143	>=3	Negative	3040	39.5714	Female
22.2356	13.7143	>=3	Negative	3400	39.4286	Male
19.863	13.2857	>=3	Negative	3060	40.1429	Male
25.7233	15.5714	>=3	Negative	3520	41.2857	Female
23.6932	13.5714	>=3	Negative	3260	40.7143	Male
24.4301	12.2857	>=3	Negative	2920	40.1429	Male
22.4164	13.2857	>=3	Negative	3000	36.2857	Female
29.5452	14.1429	>=3	Negative	3460	40.4286	Male
22.2466	14.7143	>=3	Negative	3180	40.1429	Male
25.7644	18.1429	>=3	Negative	3080	41.1429	Female
26.0849	15.2857	>=3	Negative	3500	40.2857	Female
25.7425	13.2857	>=3	Negative	3090	40.8571	Male
29.1014	19.5714	>=3	Negative	3150	40.4286	Male
30.1205	12.5714	>=3	Negative	2180	34.4286	Female
19.1973	14.4286	>=3	Negative	2850	41.1429	Female
21.5808	14	>=3	Negative	2850	40.2857	Female
29.126	13.8571	>=3	Negative	2520	39	Male
19.1233	16.4286	>=3	Negative	2870	38.2857	Female
23.1342	14.2857	>=3	Negative	3840	41.5714	Male
23.1342	12	>=3	Negative	2940	41.2857	Male
22.4164	15.1429	>=3	Negative	3480	40	Male
24.611	15.4286	>=3	Negative	3300	38.4286	Male
19.1425	19.4286	>=3	Negative	3990	40	Male
22.1425	15.4286	>=3	Negative	3450	41	Male
27.1479	16.5714	>=3	Negative	3040	38.2857	Female
25.2767	12.8571	>=3	Negative	3720	39.2857	Male
24.589	19.2857	>=3	Negative	3360	39	Male
29.1753	15.7143	>=3	Negative	2230	38	Male
30.1781	14.2857	>=3	Negative	3380	40.1429	Male
24.7863	14.5714	>=3	Negative	2490	41.4286	Female
27.1973	13	>=3	Negative	3500	42	Male
26.6932	12.1429	>=3	Negative	2690	38.4286	Male
22.2959	14.4286	>=3	Negative	2900	39.4286	Female
25.537	15.5714	>=3	Negative	2420	37.4286	Male
32.2548	15.1429	>=3	Negative	3000	40.5714	Male
25.2521	12.8571	>=3	Negative	3040	39	Female
23.2548	13.8571	>=3	Negative	3330	40	Female
28.2575	14.4286	>=3	Negative	2690	39.4286	Female
24.3123	14.7143	>=3	Negative	2570	39.4286	Male
28.874	14.2857	>=3	Negative	2810	38.4286	Male
26.3589	12.4286	>=3	Negative	3018	39.7143	Male
27.1041	13.4286	>=3	Negative	3701	40.5714	Male
25.0521	17.8571	>=3	Negative	2850	38.1429	Female
25.5945	17.8571	>=3	Negative	3370	41.1429	Female
28.4932	13.1429	>=3	Negative	3260	40.2857	Male
25.1699	17.8571	>=3	Negative	3340	39.2857	Male
26.9342	13.5714	>=3	Negative	3090	39.1429	Female
25.8877	13	>=3	Positive	3108	39.8571	Male
24.9068	14.7143	>=3	Positive	2740	39.4286	Male
25.1589	12.8571	>=3	Positive	3110	40.2857	Female
20.8877	15	>=3	Positive	3120	40.1429	Female
22.0822	17.2857	>=3	Positive	3430	39.4286	Male
27.0438	12.1429	>=3	Positive	2620	40.4286	Male
21.6055	14.7143	>=3	Positive	3580	38.4286	Male
20.8712	16.8571	>=3	Positive	2700	40.5714	Female
27.1562	16.5714	>=3	Negative	3120	43	Male
39.0877	12.4286	>=3	Negative	2300	33.2857	Male
25.1178	17.1429	>=3	Negative	3000	41.1429	Female
27.4164	15	>=3	Negative	3580	40.5714	Female
24.9945	15.4286	>=3	Negative	3000	41.4286	Female
34.7123	13.5714	>=3	Negative	3100	41.2857	Male
26.2	16	>=3	Negative	2830	40.5714	Male
25.211	14.1429	>=3	Negative	3150	39	Male
26.2712	15.7143	>=3	Negative	3000	41.1429	Male
24.989	16.7143	>=3	Negative	2730	38.7143	Female
30.4685	14.7143	>=3	Negative	3200	41.4286	Female
21.1041	15.7143	>=3	Positive	3050	38.5714	Male
22.1014	14.8571	>=3	Positive	2470	40.4286	Female
27.1781	12.7143	>=3	Negative	3350	39.4286	Male
24.2219	13.1429	>=3	Positive	3490	39.8571	Male
22.7753	16.8571	>=3	Positive	3070	41	Female

## Sheet: BC3
enrollage	GAenroll	Gravidcat	anyHP	gender	bweight	gestage
18	18.8571	1	Yes	Male	2110	39.1429
19	14	1	Yes	Male	2720	41.7143
18	19.2857	1	Yes	Male	2880	38.8571
19	13	1	No	Male	2640	41.2857
18	18	1	Yes	Male	2300	36.2857
18	17.5714	1	No	Female	1570	33.4286
18	15.7143	1	Yes	Female	1340	31.4286
17	14	1	No	Female	1970	33.7143
18	17.5714	1	No	Male	1570	33.4286
17	18.8571	1	Yes	Female	2660	41
18	13.8571	1	No	Male	3100	38.1429
17	13.8571	1	Yes	Male	2720	40.1429
16	19.4286	1	Yes	Female	3200	39.7143
17	13.8571	1	Yes	Female	2800	43
19	14	1	No	Male	3200	41.4286
18	12.2857	1	No	Male	3300	39.5714
16	17.1429	1	No	Male	2900	39.4286
16	13.7143	1	No	Male	3470	40
20	20	1	No	Female	3160	38.4286
24	19.2857	1	Yes	Male	3200	39.1429
18	18.4286	1	No	Female	3220	40
26	19.5714	1	No	Male	2800	38
18	13.4286	1	No	Male	3000	37.2857
19	16.2857	1	No	Male	2814	39
19	13.8571	1	Yes	Female	3200	41.4286
19	18.5714	1	Yes	Female	3050	41.1429
16	12.2857	1	No	Female	2850	38.4286
18	17.4286	1	No	Male	3550	39.2857
17	17	1	No	Female	3000	36
17	12.2857	1	Yes	Male	3600	39.8571
18	15.8571	1	No	Male	2680	37.1429
19	17.2857	1	No	Female	2861	36.4286
16	13.8571	1	Yes	Female	2700	38.8571
22	15.8571	1	No	Male	2640	40.7143
17	16.8571	1	Yes	Male	3500	40.1429
16	12	1	No	Male	3500	39.2857
20	15.5714	1	Yes	Male	3930	40.2857
18	13.1429	1	Yes	Female	2910	41
17	16.5714	1	Yes	Male	3500	38.5714
18	17.1429	1	Yes	Male	2490	39
21	16.7143	1	No	Female	2880	40.2857
19	19.2857	1	No	Female	2671	42.5714
16	14.8571	1	Yes	Female	3000	40.1429
19	13	1	Yes	Male	2850	39.8571
16	18.5714	1	Yes	Female	1380	29.5714
19	18.7143	1	No	Female	2790	39.8571
18	15.4286	1	Yes	Male	3000	38.8571
17	12.8571	1	No	Male	2720	38.1429
18	14.8571	1	No	Male	3160	40.2857
18	12.5714	1	Yes	Male	2590	36.1429
17	14.2857	1	No	Female	3500	40.1429
17	16	1	Yes	Male	2710	39.1429
16	13.2857	1	No	Female	2770	39.4286
19	17.4286	1	Yes	Female	1860	38.7143
22	12.5714	1	No	Female	3350	38.4286
17	16.1429	1	No	Female	2408	40
17	14.5714	1	Yes	Female	2470	40.7143
19	12.8571	1	Yes	Male	2830	39.5714
25	12.1429	2	No	Male	3500	40.8571
25	13	2	No	Female	3230	39.2857
16	17.4286	1	Yes	Male	2690	38.5714
17	17.2857	1	Yes	Male	3130	41.2857
17	13.4286	1	Yes	Male	2560	41.1429
18	16.4286	1	Yes	Female	3300	40.1429
23	15.4286	2	No	Male	2430	33.7143
18	12.2857	1	Yes	Female	3200	41.1429
17	15	1	Yes	Female	2850	36.7143
21	12.2857	2	No	Male	2220	39.5714
17	18.4286	1	Yes	Male	2320	40
26	15.5714	2	No	Female	2840	39.4286
21	13.1429	2	No	Male	3230	40.4286
17	18.2857	1	Yes	Female	2870	41.4286
18	12.4286	1	Yes	Female	3000	39.1429
24	19.8571	2	No	Female	3020	37.5714
16	19.8571	1	Yes	Male	3020	38.8571
23	18.1429	1	Yes	Male	2650	40.2857
19	18.4286	1	Yes	Female	2490	41.1429
20	16.1429	1	Yes	Male	3070	39.5714
19	18.8571	2	No	Male	3500	40
24	16.1429	2	No	Male	2780	37.7143
26	13	2	No	Male	2680	37.1429
18	13.5714	1	Yes	Female	2760	40
21	17.2857	2	No	Male	3010	40.1429
17	16.7143	1	Yes	Female	3600	39.4286
21	12.2857	1	Yes	Female	3000	37.2857
18	17.8571	1	Yes	Male	2800	38.7143
26	13.2857	2	No	Female	3440	40.2857
16	12.7143	1	Yes	Male	2895	40.2857
20	19	2	No	Female	3560	40.1429
21	18.5714	1	Yes	Female	2530	39.7143
17	16.2857	1	Yes	Female	3120	40.2857
17	17.1429	1	Yes	Female	2700	40.5714
21	12.4286	1	Yes	Female	2870	39.8571
20	14	1	Yes	Male	2500	40.5714
21	13	2	No	Female	3900	40.4286
18	19.4286	2	No	Female	3200	40
16	15	1	Yes	Male	2800	39.2857
30	16.2857	2	No	Male	3420	37.4286
16	12.5714	1	Yes	Female	2800	35.8571
19	18.5714	2	No	Female	3560	40
16	18.1429	1	Yes	Male	3120	38.4286
20	18.4286	2	No	Male	3730	40.8571
21	12.2857	2	No	Female	2410	39.5714
20	13	1	Yes	Female	2850	38.4286
16	19.8571	1	Yes	Male	3300	41.1429
17	15	1	Yes	Male	3900	40.8571
26	12.5714	2	No	Female	3200	39
17	16.5714	1	Yes	Male	2800	40.7143
22	19.8571	2	No	Male	2880	39.8571
22	15.2857	2	No	Male	2800	37.8571
22	12.5714	2	No	Female	2950	41.1429
20	16	2	No	Male	3000	40.8571
19	16.5714	1	Yes	Female	2700	41.1429
17	17.8571	1	Yes	Female	2590	38.1429
21	16	2	No	Male	2900	40.1429
20	15.1429	2	No	Female	3500	40.4286
17	12.4286	2	No	Male	3440	40
19	15.2857	1	Yes	Male	2780	39.4286
22	19	1	Yes	Female	2810	41.1429
18	14.8571	2	No	Female	2730	38.8571
21	12.8571	2	No	Male	4100	39
21	19.2857	1	Yes	Female	2850	41.5714
21	12.7143	2	No	Male	3240	39.8571
20	12.1429	1	Yes	Male	2860	40.5714
19	16.1429	1	Yes	Female	3000	38.7143
18	18.5714	1	Yes	Male	3200	40.7143
17	16.2857	1	Yes	Male	3080	38.4286
27	19	2	No	Female	2940	39.5714
20	19	1	Yes	Female	3100	38.8571
16	16	1	Yes	Male	2710	41.4286
19	15.5714	2	No	Female	3114	39
21	12.8571	1	Yes	Male	2600	40.8571
23	12.4286	2	No	Male	3760	39.8571
18	18.7143	2	No	Male	3039	38.7143
16	15.4286	1	Yes	Female	2960	40.4286
20	15.4286	2	No	Male	3600	41.4286
17	15.2857	1	Yes	Male	3180	40
22	13.1429	1	Yes	Male	2540	38.8571
17	16.7143	1	Yes	Female	2650	36.7143
16	13.1429	1	Yes	Male	2680	41.5714
24	20	2	No	Male	3200	39.8571
17	16	2	No	Male	2880	38.2857
19	16.1429	2	No	Female	3340	39.2857
16	15.4286	1	Yes	Female	3300	37.7143
23	14	2	No	Female	2620	41.4286
17	19	1	Yes	Female	1610	31.4286
17	16.2857	1	Yes	Male	3100	39.8571
16	18.2857	1	Yes	Male	2800	38.4286
18	15.8571	1	Yes	Male	3270	39.5714
19	16	2	No	Male	2510	41.7143
16	16	1	Yes	Female	2610	39.2857
23	13.2857	2	No	Male	2900	38.5714
17	15.2857	1	Yes	Male	3000	40.7143
22	14.2857	2	No	Female	2400	39.7143
22	14	2	No	Female	2840	40.5714
16	13.4286	1	Yes	Male	2970	39.2857
17	18.8571	1	Yes	Male	2800	41.1429
22	15.2857	1	Yes	Female	2700	40.8571
20	12.7143	2	No	Female	2870	40.4286
18	13.1429	1	Yes	Male	3140	40.2857
24	12.7143	1	Yes	Female	2710	37.2857
20	18.5714	1	Yes	Male	3570	40.2857
24	14	2	No	Female	2800	39.7143
17	19.5714	2	No	Female	3100	41
16	15.4286	1	Yes	Male	3090	39
22	16.8571	2	No	Female	3500	39.7143
24	19.5714	2	No	Male	2470	37.7143
16	19.1429	1	Yes	Female	2800	39.5714
21	14.8571	2	No	Male	3400	39.1429
23	14.2857	2	No	Female	3100	37.8571
24	14.4286	2	No	Female	3300	41.1429
23	19.8571	2	No	Female	2730	37.8571
21	18.4286	2	No	Male	2780	37.8571
19	16.4286	2	No	Male	2360	35.4286
25	16.8571	2	No	Female	3000	41.1429
30	18.7143	2	No	Male	3680	41.8571
17	14.4286	2	No	Female	2694	38.2857
18	13.4286	2	No	Male	2760	38.1429
25	14.4286	2	No	Female	3096	41
16	16.2857	1	Yes	Male	2800	36.5714
20	17.5714	1	Yes	Female	3070	38.2857
16	14.5714	1	Yes	Female	2970	38.7143
17	19.5714	1	Yes	Male	2750	39.7143
20	19.8571	1	Yes	Female	2800	41.1429
20	14.7143	2	No	Male	3160	40.2857
20	19.8571	1	Yes	Female	2380	36.1429
20	12.4286	2	No	Female	3060	40.7143
18	17.1429	1	Yes	Female	3110	38.8571
21	14.1429	2	No	Male	3310	37.8571
16	13.5714	1	Yes	Female	3100	38.7143
16	12.8571	1	Yes	Male	3200	41.4286
23	17.5714	2	No	Male	3000	39.4286
20	14.7143	2	No	Female	3000	39.8571
17	15.8571	1	Yes	Female	2650	40.1429
23	13.1429	2	No	Male	3620	38.1429
16	19	1	Yes	Female	2980	39
19	18.4286	2	No	Male	2730	38.1429
17	12.8571	1	Yes	Female	2800	42.1429
17	16.5714	1	Yes	Female	3430	40.4286
19	16	2	No	Female	2760	40.5714
32	17.5714	2	No	Female	2930	38.2857
17	14.8571	1	Yes	Female	3700	39.8571
17	18.2857	1	Yes	Female	2800	40.5714
24	13.7143	1	Yes	Male	3390	40
19	12.5714	2	No	Male	2870	38.7143
21	13.1429	2	No	Male	3180	40.5714
18	14.5714	2	No	Female	4100	40.2857
17	14	1	Yes	Male	2330	38.1429
19	15.7143	1	Yes	Male	3370	38.8571
20	12.4286	1	Yes	Female	2700	38.5714
18	13.5714	2	No	Male	2980	40.7143
16	16.1429	2	No	Female	3360	39.4286
27	14.4286	2	No	Female	3420	39.2857
23	12.4286	2	No	Female	3380	38.7143
18	19.2857	2	No	Female	2670	40.7143
18	15	2	No	Female	2900	40.4286
17	12.7143	1	Yes	Male	2870	38.4286
21	13.7143	2	No	Female	2900	41.8571
20	15.7143	>=3	No	Male	2400	38.1429
25	18.8571	1	Yes	Female	2470	39.5714
24	14.4286	>=3	No	Male	3650	40.2857
19	19	1	Yes	Female	2600	38.7143
17	19	1	Yes	Male	2670	40.2857
16	12.2857	1	Yes	Female	2620	38.1429
20	15.7143	>=3	No	Male	3600	38.1429
22	13.1429	>=3	No	Male	3200	38.8571
17	13.2857	1	Yes	Female	3160	39.4286
17	14.4286	1	Yes	Male	2810	39.2857
18	19	1	Yes	Male	3200	40.2857
17	19.5714	1	Yes	Female	3100	40.2857
16	17.2857	1	Yes	Female	2900	40.5714
27	19.1429	>=3	No	Male	2550	33.4286
17	12.4286	1	Yes	Female	3230	39.7143
18	17.8571	1	Yes	Male	2750	39.2857
21	18.2857	1	Yes	Female	3300	39.5714
20	12	2	Yes	Female	3060	39.2857
21	12.4286	>=3	No	Male	3150	38.4286
23	16.8571	2	Yes	Male	2680	38.4286
24	15	>=3	No	Female	3580	40.7143
20	16	>=3	No	Female	3350	39.8571
21	18.7143	2	Yes	Female	2630	40.4286
20	14.1429	2	Yes	Female	3121	41
23	14.8571	2	Yes	Male	3516	39.7143
21	13.1429	2	Yes	Male	3500	41.2857
25	13	>=3	No	Female	3390	40.2857
26	14.8571	2	Yes	Female	2360	35.5714
23	13.1429	2	Yes	Male	3400	39.7143
29	14.4286	>=3	No	Female	3210	40.2857
21	12.8571	>=3	No	Female	2830	39.5714
18	12	2	Yes	Female	3000	40.1429
26	17.2857	2	Yes	Female	3000	39.8571
24	19.5714	>=3	No	Female	2890	42
19	17.8571	2	Yes	Female	2670	39.1429
23	16.2857	2	Yes	Female	2800	42.1429
35	16.4286	>=3	No	Female	3300	38.1429
32	13	>=3	No	Female	2930	40.2857
18	14.8571	2	Yes	Male	2510	39.5714
29	16.7143	2	Yes	Female	2820	39.2857
26	17.5714	>=3	No	Female	3850	42.1429
27	12.1429	>=3	No	Female	3570	40.4286
18	12.7143	>=3	No	Male	2600	34.1429
23	13.8571	>=3	No	Male	3010	38.5714
27	19.4286	>=3	No	Male	3120	41.7143
19	16	2	Yes	Male	2990	39.1429
22	16.1429	2	Yes	Female	2580	39.5714
24	12.8571	2	Yes	Male	3200	39.1429
26	13.7143	>=3	No	Male	4000	39.8571
25	16	>=3	No	Male	4230	41.2857
23	15.8571	>=3	No	Female	2680	38.5714
27	15.4286	>=3	No	Male	2780	41.1429
26	12.1429	>=3	No	Male	2084	40.2857
22	14.4286	>=3	No	Female	4100	41.1429
27	13.4286	>=3	No	Male	2800	41
19	15.8571	>=3	No	Male	3130	40.7143
20	12.8571	>=3	No	Female	2930	40.1429
18	16.8571	2	Yes	Female	3410	40.7143
23	15	>=3	No	Female	3500	42
25	12.8571	>=3	No	Female	3200	40.5714
24	16.1429	>=3	No	Female	1550	30.8571
23	13.4286	>=3	No	Female	3180	39.5714
23	17.5714	>=3	No	Female	2750	38.4286
22	16.8571	>=3	No	Female	3300	39.4286
18	18.1429	2	Yes	Female	2999	41
29	14.4286	>=3	No	Male	3700	41.7143
25	13.1429	>=3	No	Female	3240	41
21	17.8571	2	Yes	Female	2920	41
21	13.5714	>=3	No	Female	2610	36
24	13.4286	>=3	No	Female	2800	38
25	19.1429	>=3	No	Male	3360	39.5714
25	17.8571	>=3	No	Male	2860	40.5714
26	15	>=3	No	Male	3640	40.2857
20	14.1429	>=3	No	Female	2900	39.2857
26	14.8571	>=3	No	Female	3390	41.5714
30	12.5714	>=3	No	Male	3300	38.5714
28	16.8571	>=3	No	Male	2530	39.1429
20	18.1429	2	Yes	Male	3570	39.8571
28	13.2857	>=3	No	Male	3150	39.1429
30	13.8571	>=3	No	Male	2920	39.8571
24	17.1429	>=3	No	Female	3200	39.7143
22	12.4286	>=3	No	Female	3500	39.8571
26	16.1429	>=3	No	Female	3200	41
17	13.2857	>=3	No	Female	2600	38.2857
21	19.4286	>=3	No	Male	3200	40.5714
24	16.2857	>=3	No	Male	3300	37.2857
20	19.8571	2	Yes	Female	3227	40.8571
24	12	2	Yes	Male	3000	37.7143
24	13.4286	2	Yes	Female	3140	39.8571
29	13.7143	>=3	No	Female	3160	38.8571
26	19.4286	>=3	No	Female	3550	40.5714
25	17.8571	>=3	No	Female	3710	38.1429
25	17.5714	>=3	No	Male	3900	40.8571
16	12.5714	2	Yes	Male	3400	38.4286
22	15.2857	>=3	No	Male	3260	39.2857
22	17.1429	2	Yes	Female	2510	38
24	19.2857	>=3	No	Female	3540	41.7143
24	16	>=3	No	Female	2870	38
18	18.7143	2	Yes	Male	3030	40.7143
31	17.4286	2	Yes	Male	3610	40
31	16	>=3	No	Male	3770	40.2857
29	13.8571	>=3	No	Male	3320	40.8571
34	18.2857	>=3	No	Female	2910	37.5714
32	12.1429	>=3	No	Male	3790	40.2857
25	17.7143	>=3	No	Female	3000	41.4286
31	16.2857	>=3	No	Male	3030	40.7143
24	12.7143	>=3	No	Female	2860	39.2857
18	17.5714	2	Yes	Male	2800	42.2857
27	13.8571	>=3	No	Female	3740	40.4286
27	15.2857	>=3	No	Female	2300	37.7143
27	15.2857	>=3	No	Female	3000	37.7143
20	18.1429	2	Yes	Male	2870	35
24	18.7143	>=3	No	Male	2580	38.8571
31	15.7143	>=3	No	Female	3400	39.8571
20	16	2	Yes	Female	3650	41.4286
24	19.4286	2	Yes	Male	3300	40.1429
21	14.1429	2	Yes	Male	2800	39.2857
30	14.2857	>=3	No	Female	2660	36.1429
24	16.2857	>=3	No	Male	2540	40.7143
31	15.4286	>=3	No	Female	2570	38.4286
23	13.5714	>=3	No	Female	3030	39.1429
27	18.7143	>=3	No	Male	1820	35.5714
28	12	>=3	No	Female	3400	38.8571
22	14.4286	>=3	No	Male	3320	41.5714
22	13.1429	2	Yes	Female	3710	40.1429
28	15.1429	>=3	No	Female	2770	41.7143
25	12.5714	>=3	No	Female	2460	40.8571
24	13.1429	2	Yes	Male	2460	39.5714
18	18.2857	2	Yes	Female	2560	41.4286
30	16.4286	>=3	No	Female	3021	40.2857
33	16.7143	>=3	No	Male	2050	36.5714
17	16.4286	2	Yes	Male	2770	39.7143
22	12.5714	2	Yes	Female	3000	37.8571
24	18.4286	>=3	No	Male	3330	40.1429
34	15.7143	>=3	No	Female	3190	38.2857
19	17	2	Yes	Male	2960	39.2857
24	13.1429	2	Yes	Male	2260	39.5714
26	14	>=3	No	Female	3300	40.8571
26	15.5714	>=3	No	Female	2990	39.7143
26	13.5714	>=3	No	Male	2900	38.5714
21	13.5714	>=3	No	Female	3000	39
21	12	2	Yes	Male	3520	40.1429
30	18.8571	>=3	No	Female	3209	40.4286
33	12.2857	>=3	No	Male	3170	40.8571
24	19.8571	>=3	No	Female	3000	40.2857
33	16.7143	>=3	No	Female	2030	36.5714
23	17	>=3	No	Male	3000	39
21	12.5714	>=3	No	Male	3740	39.7143
22	15.8571	>=3	No	Male	2600	40.2857
26	12.2857	>=3	No	Female	2790	38.5714
24	13.1429	>=3	No	Male	3140	40
31	13.4286	>=3	No	Female	2620	39.1429
33	16.8571	>=3	No	Female	3090	39.5714
26	13.7143	>=3	No	Male	3400	39.4286
23	17.7143	>=3	No	Male	3390	40.5714
26	15.4286	>=3	No	Female	3100	39.4286
29	16.7143	>=3	No	Male	3100	41.5714
28	17.5714	>=3	No	Female	3200	40.1429
26	12.4286	>=3	No	Female	2900	39.8571
27	14.8571	>=3	No	Male	3400	37.5714
20	18.8571	2	Yes	Female	2420	34.8571
21	12.2857	2	Yes	Female	2540	40.8571
25	19	>=3	No	Male	3406	39.5714
20	19.1429	2	Yes	Male	3175	40.5714
26	16.8571	>=3	No	Male	2700	40.7143
21	18	2	Yes	Male	2960	40
17	16.4286	2	Yes	Female	2850	39
31	15.1429	>=3	No	Male	3500	40.7143
27	12.2857	>=3	No	Female	3390	41
31	15.8571	>=3	No	Female	2710	40.1429
21	19.1429	2	Yes	Male	3490	40.4286
29	17.1429	>=3	No	Male	2810	39
29	16.2857	>=3	No	Female	2760	38
19	19.2857	2	Yes	Female	2840	40.7143
27	15.8571	>=3	No	Female	2670	40.1429
23	13.8571	>=3	No	Male	3500	41.1429
30	15.4286	>=3	No	Female	3071	39.5714
20	18.1429	2	Yes	Female	2780	39.4286
26	13.8571	>=3	No	Male	2600	36.1429
38	17	>=3	No	Male	3900	39.4286
31	13.8571	>=3	No	Female	3280	38.5714
30	19.7143	>=3	No	Male	3310	40.4286
19	16.8571	2	Yes	Male	3480	41
26	15.1429	>=3	No	Male	2870	38.2857
31	17	>=3	No	Male	2680	37.7143
18	15	2	Yes	Female	3340	39.1429
31	17	>=3	No	Female	1860	37.7143
28	13.4286	>=3	No	Male	3300	40.4286
17	18	2	Yes	Female	2550	38.1429
34	12.8571	>=3	No	Female	2800	38.8571
25	18.5714	>=3	No	Female	3195	40.2857
20	13.2857	2	Yes	Female	2590	40
24	18.4286	>=3	No	Female	2670	38.2857
26	19.2857	>=3	No	Male	2860	38.4286
33	13.7143	>=3	No	Female	3450	41.1429
24	13.5714	>=3	No	Female	3740	41
27	15.4286	>=3	No	Female	2860	38.2857
22	14.5714	2	Yes	Male	2800	37
34	19.7143	>=3	No	Male	3200	41.2857
29	12.2857	>=3	No	Female	3080	40.2857
30	14.8571	>=3	No	Male	3760	40.1429
30	13.5714	>=3	No	Male	3170	39.4286
23	14.2857	2	Yes	Female	3460	40.5714
17	16	2	Yes	Female	2456	39.4286
22	15	>=3	No	Male	3550	41.7143
27	13.7143	>=3	No	Female	2240	42.5714
27	16.4286	>=3	No	Male	2640	39
32	13.2857	>=3	No	Female	3050	39.7143
31	14.7143	>=3	No	Male	3090	42.2857
26	15	>=3	No	Male	3900	41
29	15.2857	>=3	No	Male	3360	40.2857
19	19.5714	2	Yes	Male	3040	40.1429
30	13.7143	>=3	No	Female	3016	37.7143
34	14.1429	>=3	No	Female	2500	38
25	12.4286	>=3	No	Female	3090	39.7143
24	12	>=3	No	Female	3870	41.7143
26	15.1429	>=3	No	Male	3090	39
28	17.2857	>=3	No	Male	3700	40.2857
21	14.5714	2	Yes	Female	3360	38.4286
23	18.2857	>=3	No	Female	3070	38.5714
25	13.4286	>=3	No	Female	2630	39.5714
25	13.8571	>=3	No	Female	3590	42
25	19.5714	>=3	No	Male	3120	38.2857
24	16.8571	2	Yes	Male	3000	41
29	16.4286	>=3	No	Male	3150	40.5714
18	19.5714	2	Yes	Male	3000	39.5714
20	18.4286	2	Yes	Male	3000	40.1429
26	15	>=3	No	Female	3600	41.1429
24	18.8571	>=3	No	Male	3340	43
33	13.4286	>=3	No	Female	3210	40.2857
26	14	2	Yes	Male	3250	40
27	16.4286	>=3	No	Female	2530	39
31	13	>=3	No	Male	2830	40.4286
21	14.7143	2	Yes	Female	1830	35.5714
33	14.2857	>=3	No	Male	3250	36.5714
26	13.4286	>=3	No	Male	3560	40
34	12.5714	>=3	No	Male	3440	41.1429
21	19.2857	2	Yes	Female	2554	38.8571
29	17.5714	>=3	No	Female	3600	41.2857
34	18.7143	>=3	No	Female	3290	39.5714
16	12.2857	2	Yes	Female	3060	38.7143
26	13.4286	>=3	No	Male	3630	39
41	18.1429	>=3	No	Female	4030	42.8571
30	12.4286	>=3	No	Female	3800	41.2857
30	16.4286	>=3	No	Male	3900	39.8571
37	19.1429	>=3	No	Male	3100	40.5714
27	15	>=3	No	Female	2850	39.5714
23	17.4286	2	Yes	Male	3500	39.5714
21	14.7143	2	Yes	Female	2450	35.5714
33	12	>=3	No	Male	3180	38.5714
22	18.5714	2	Yes	Male	3800	43.8571
31	19.7143	>=3	No	Male	3700	41.4286
31	14.7143	>=3	No	Female	2800	41.2857
31	12.8571	>=3	No	Female	3280	39.2857
31	12.2857	>=3	No	Male	3170	40
24	12.4286	>=3	No	Female	3030	38
30	17.5714	>=3	No	Male	3300	39.7143
31	13	>=3	No	Female	2710	40
24	15.2857	2	Yes	Male	3210	41
29	19.5714	>=3	No	Female	3000	41.5714
29	12.1429	>=3	No	Male	2370	37.2857
34	16	>=3	No	Male	3203	40.7143
32	13.7143	>=3	No	Female	2770	38.7143
18	16.5714	2	Yes	Female	3150	40.4286
28	13.8571	>=3	No	Male	3020	38.2857
39	16.2857	>=3	No	Female	3700	40.4286
22	16.2857	2	Yes	Male	3100	40.2857
26	15.1429	>=3	No	Female	3500	38
23	18.5714	2	Yes	Female	3650	40.8571
38	15.4286	>=3	No	Male	3574	40.5714
29	12.7143	>=3	No	Female	3320	40.8571
34	16.2857	>=3	No	Male	3800	39.8571
30	17	>=3	No	Female	2950	41
20	13.8571	2	Yes	Female	3500	41.1429
32	14.7143	>=3	No	Female	2840	38.1429
32	17.1429	>=3	No	Female	3290	41.5714
28	17.1429	>=3	No	Female	3190	39.4286
35	13	>=3	No	Male	3000	38
33	18.7143	>=3	No	Male	2800	37.7143
18	13.5714	2	Yes	Male	2500	38.8571
22	16	>=3	No	Male	2070	34.4286
22	14.2857	>=3	Yes	Male	3100	37.7143
30	13.1429	>=3	No	Male	3060	38
35	13.8571	>=3	No	Female	3300	40.7143
34	17	>=3	No	Male	4040	37.4286
23	16.5714	>=3	Yes	Female	2800	40
30	19.1429	>=3	No	Female	3200	40.5714
29	13	>=3	Yes	Male	3420	39.1429
45	14.4286	>=3	No	Male	4200	41.4286
34	19.4286	>=3	No	Male	3600	40.5714
31	16.2857	>=3	No	Female	2800	38.1429
33	15.4286	>=3	No	Female	2880	40.8571
30	13.7143	>=3	No	Female	2790	40
30	13.2857	>=3	No	Female	3940	39.8571
35	13.8571	>=3	No	Female	3330	42.4286
20	16	>=3	Yes	Female	3160	40.8571
39	13.8571	>=3	No	Female	3360	39.7143
32	13	>=3	No	Female	1982	41.2857
33	12.5714	>=3	No	Male	3300	40.4286
40	15.7143	>=3	No	Male	2690	37.2857
37	15	>=3	No	Male	2680	36.2857
33	17.2857	>=3	No	Male	3290	40.2857
27	13.4286	>=3	Yes	Female	3330	39.2857
27	14.8571	>=3	No	Female	2780	40.8571
30	13.4286	>=3	No	Male	3310	39
23	17.5714	>=3	Yes	Female	2494	39.4286
33	12.4286	>=3	No	Female	3140	40.1429
37	15.8571	>=3	No	Female	2820	38
25	12	>=3	No	Male	3200	40
42	15.5714	>=3	No	Male	2900	38.5714
38	16	>=3	No	Male	3670	39.5714
23	18.1429	>=3	Yes	Male	3130	39.7143
24	17.2857	>=3	Yes	Female	2510	42
27	19.8571	>=3	Yes	Male	3270	40.4286
31	17.5714	>=3	Yes	Male	3570	40.5714
35	12.5714	>=3	No	Female	2920	37.7143
31	18.5714	>=3	No	Male	2520	40.1429
27	18.1429	>=3	Yes	Male	3300	40
31	14.2857	>=3	No	Female	3440	39.2857
22	15.4286	>=3	Yes	Female	3660	41.5714
35	13.8571	>=3	No	Male	3070	40
29	17.2857	>=3	No	Male	3180	38.8571
18	18.7143	>=3	Yes	Male	3360	41.8571
33	17.7143	>=3	No	Female	3400	39.1429
32	12.1429	>=3	No	Male	2900	39.1429
35	13.7143	>=3	No	Male	4210	40.5714
40	13.7143	>=3	No	Female	2800	40.8571
24	15.8571	>=3	No	Male	2840	38
30	15.4286	>=3	No	Female	2960	39.5714
21	13.2857	>=3	Yes	Female	3360	40.1429
28	18	>=3	Yes	Male	3900	40.8571
38	15.2857	>=3	Yes	Female	3170	39.4286
34	14.1429	>=3	No	Female	1860	32.4286
23	12.7143	>=3	Yes	Male	2610	38
34	16.2857	>=3	No	Male	2850	40.8571
20	14.7143	>=3	Yes	Female	3000	37.4286
43	14.1429	>=3	No	Female	2850	40.1429
35	13.4286	>=3	No	Female	3700	40.8571
24	19	>=3	Yes	Female	2900	42.1429
32	19.1429	>=3	No	Female	2580	38.8571
20	13.8571	>=3	Yes	Female	3700	40.2857
27	16	>=3	No	Female	3420	40.5714
21	18	>=3	Yes	Male	3300	40.4286
36	12.5714	>=3	No	Female	3650	42.5714
33	19	>=3	No	Female	3230	39.8571
23	12	>=3	Yes	Female	3400	40.5714
20	12	>=3	Yes	Male	3400	41.1429
38	17.8571	>=3	No	Male	2240	40.2857
26	14.5714	>=3	Yes	Female	3010	39.8571
34	12.7143	>=3	No	Female	3210	41.1429
39	18	>=3	No	Female	2920	40.4286
26	15.8571	>=3	No	Male	3120	39.4286
22	18	>=3	Yes	Female	3102	39.4286
23	14.5714	>=3	Yes	Female	2430	38
24	15.4286	>=3	Yes	Male	3230	39
25	17.2857	>=3	Yes	Female	3021	39.7143
29	13.1429	>=3	Yes	Female	3550	37.2857
25	12.4286	>=3	Yes	Male	3500	40.5714
25	17.2857	>=3	Yes	Female	2097	39.7143
24	13	>=3	Yes	Male	3400	40.5714
23	18.1429	>=3	Yes	Female	3630	38.1429
17	12.2857	2	No	Female	3110	38.7143
22	12.5714	>=3	Yes	Male	2850	39.2857
20	16.4286	>=3	Yes	Male	3100	42.5714
24	13	>=3	Yes	Male	3980	40.7143
30	16	>=3	Yes	Male	3000	40.7143
20	12.5714	2	No	Female	3430	40.7143
25	18.4286	>=3	Yes	Male	2880	39
29	12.4286	>=3	Yes	Female	1600	33.4286
25	13.2857	>=3	Yes	Female	2510	36.4286
24	14	>=3	Yes	Female	3000	38.4286
24	18.5714	>=3	Yes	Female	2900	39.5714
25	14.4286	>=3	Yes	Male	3310	39.4286
26	13.5714	>=3	Yes	Female	3220	39
29	19.5714	>=3	Yes	Male	3210	39.7143
23	17.2857	>=3	Yes	Female	3790	39.5714
23	15.1429	>=3	Yes	Male	2470	36.2857
22	12.1429	>=3	No	Male	3340	41.1429
24	17.1429	>=3	Yes	Male	2760	41
24	17.1429	>=3	Yes	Male	2530	38.1429
25	16.1429	>=3	Yes	Female	2380	40
29	12.4286	>=3	Yes	Female	1300	33.4286
31	19.4286	>=3	Yes	Female	2960	39.2857
24	15.8571	>=3	Yes	Female	3100	39.8571
29	17.5714	>=3	Yes	Male	3100	40.1429
25	17.1429	>=3	Yes	Male	2780	40.8571
28	13.5714	>=3	Yes	Female	2310	34.7143
28	12.2857	>=3	No	Female	3020	39.5714
22	16.4286	>=3	Yes	Male	3360	41.1429
23	16.7143	>=3	No	Female	3620	39.1429
34	12.5714	>=3	No	Female	2640	38.2857
35	19.1429	>=3	Yes	Female	2930	37.7143
27	17.4286	>=3	Yes	Female	2670	41
33	13.4286	>=3	Yes	Female	2390	43.7143
20	15.4286	>=3	Yes	Male	2970	38.4286
29	14	>=3	Yes	Male	2900	39
31	19.5714	>=3	Yes	Male	3800	40.1429
32	18.1429	>=3	Yes	Female	2850	40
24	13.5714	>=3	Yes	Female	4140	40.1429
26	15.8571	>=3	Yes	Male	3580	40
25	17.2857	>=3	Yes	Male	4000	39.4286
26	15.8571	>=3	Yes	Male	3360	39.8571
26	15.1429	>=3	Yes	Male	3720	40.4286
23	15.5714	>=3	Yes	Female	3670	40
33	19.2857	>=3	Yes	Male	3370	40
32	13.2857	>=3	Yes	Female	2820	39.7143
40	13.5714	>=3	Yes	Female	3090	40.4286
32	12.5714	>=3	Yes	Male	3360	38.4286
23	13.5714	>=3	Yes	Male	3450	39.8571
34	15.1429	>=3	Yes	Male	2960	39.4286
26	14.8571	>=3	No	Male	4200	41.2857
23	12.1429	>=3	No	Male	3250	39.4286
26	16	>=3	Yes	Male	2520	38.7143
32	12.7143	>=3	No	Male	3400	43
31	18	>=3	Yes	Male	3400	42.4286
29	13.4286	>=3	Yes	Male	3690	39.2857
25	12.1429	>=3	No	Male	3080	41.1429
34	19	>=3	Yes	Female	3400	38.5714
18	13.4286	1	No	Male	3150	39.5714
24	12.1429	>=3	No	Male	3200	39.7143
26	17.8571	>=3	Yes	Female	3620	39.5714
24	18	>=3	Yes	Female	3340	40.1429
19	16.8571	>=3	Yes	Male	3210	40
19	13.8571	1	No	Male	3500	38.8571
24	15.8571	>=3	Yes	Female	3130	40.2857
22	13.4286	>=3	Yes	Male	2780	36.1429
31	19.4286	>=3	Yes	Male	2830	38.4286
30	12.8571	>=3	Yes	Female	2490	39.1429
26	18	>=3	Yes	Male	3550	38.1429
31	19	>=3	Yes	Female	3000	40.1429
25	15.1429	>=3	No	Male	3300	41
31	19.4286	>=3	Yes	Male	2510	38.4286
32	12.1429	>=3	Yes	Female	2270	39.5714
30	18.4286	>=3	Yes	Male	3480	38.8571
30	14.7143	>=3	Yes	Male	2450	40.7143
26	14.5714	>=3	Yes	Female	2650	40.1429
26	15.4286	>=3	Yes	Female	1100	28.4286
35	16.8571	>=3	Yes	Male	3750	40.8571
